# Supplementary material for: A Comprehensive Review of the Phenolic Compounds in Dracocephalum Genus (Lamiaceae) Related to Traditional Uses of the Species and Their Biological Activities
Source: Molecules. 2025 Apr 30;30(9):2017. doi: 10.3390/molecules30092017 (PMC12073305; doi:10.3390/molecules30092017)
Supplement: Supplementary file 1 [file molecules-30-02017-s001.zip]

Archive with 1 entries (1 files):
- molecules-3586484-supplementary.pdf
